# Supplementary material for: ﻿Four new species of the lichen genus Diorygma (Graphidaceae, Ostropales) from Guizhou, China
Source: MycoKeys. 2025 Aug 22;121:111–42. doi: 10.3897/mycokeys.121.157714 (PMC12397770; doi:10.3897/mycokeys.121.157714)
Supplement: XML Treatment for Diorygma guizhouense [file mycokeys.121.157714-treatment1.xml]

<!DOCTYPE tp:taxon-treatment
  PUBLIC "-//TaxonX//DTD Taxonomic Treatment Publishing DTD v0 20100105//EN" "tax-treatment-NSO.dtd">
<tp:taxon-treatment xmlns:tp="http://www.plazi.org/taxpub"><tp:treatment-meta><kwd-group><label>Taxon classification</label><kwd>
                <named-content content-type="kingdom">Fungi</named-content>
              </kwd><kwd>
                <named-content content-type="order">Ostropales</named-content>
              </kwd><kwd>
                <named-content content-type="family">Graphidaceae</named-content>
              </kwd></kwd-group><mixed-citation publication-type="journal"><person-group><name><surname>Wu</surname><given-names>Wei</given-names></name><name><surname>Jiang</surname><given-names>Shu-Hao</given-names></name><name><surname>Chai</surname><given-names>Lin-Shan</given-names></name><name><surname>Bo</surname><given-names>He-Yun</given-names></name><name><surname>Jayawardena</surname><given-names>Ruvishika S.</given-names></name><name><surname>Fu</surname><given-names>Shao-Bin</given-names></name><name><surname>Meng</surname><given-names>Qing-Feng</given-names></name></person-group><article-title>﻿Four new species of the lichen genus <italic><tp:taxon-name><tp:taxon-name-part taxon-name-part-type="genus" reg="Diorygma">Diorygma</tp:taxon-name-part></tp:taxon-name></italic> (<tp:taxon-name><tp:taxon-name-part taxon-name-part-type="family">Graphidaceae</tp:taxon-name-part></tp:taxon-name>, <tp:taxon-name><tp:taxon-name-part taxon-name-part-type="order">Ostropales</tp:taxon-name-part></tp:taxon-name>) from Guizhou, China</article-title><source>MycoKeys</source><day>22</day><month>08</month><year>2025</year><volume>121</volume><fpage>111</fpage><lpage>142</lpage><pub-id pub-id-type="doi">10.3897/mycokeys.121.157714</pub-id></mixed-citation></tp:treatment-meta><tp:nomenclature><label>﻿</label><tp:taxon-name><object-id xmlns:xlink="http://www.w3.org/1999/xlink" content-type="arpha" xlink:type="simple">A1725E2A-C296-55EB-95E5-03FEC45D00F0</object-id>
              <tp:taxon-name-part taxon-name-part-type="genus" reg="Diorygma">Diorygma</tp:taxon-name-part>
              <tp:taxon-name-part taxon-name-part-type="species" reg="guizhouense">guizhouense</tp:taxon-name-part>
              <object-id xmlns:xlink="http://www.w3.org/1999/xlink" xlink:type="simple">Index Fungorum: IF903744</object-id>
              <object-id xmlns:xlink="http://www.w3.org/1999/xlink" xlink:type="simple">Facesoffungi Number: FoF17083</object-id>
            </tp:taxon-name><tp:taxon-authority>Wei Wu &amp; S.B. Fu</tp:taxon-authority><tp:taxon-status xmlns:xlink="http://www.w3.org/1999/xlink" xlink:type="simple">sp. nov.</tp:taxon-status><xref ref-type="fig" rid="F2">Fig. 2</xref></tp:nomenclature><tp:treatment-sec sec-type="etymology" id="SECID0EEABK"><title>Etymology.</title><p>The specific epithet “<italic>guizhouense</italic>” refers to the location where the holotype was collected.</p></tp:treatment-sec><tp:treatment-sec sec-type="Holotype" id="SECID0EUABK"><title>Holotype.</title><p><named-content xmlns:xlink="http://www.w3.org/1999/xlink" content-type="dwc:institutional_code" xlink:title="Kunming Institute of Botany" xlink:href="http://grbio.org/institution/kunming-institute-botany-chinese-academy-sciences" xlink:type="simple">KUN-L</named-content> 0093724</p></tp:treatment-sec><tp:treatment-sec sec-type="description" id="SECID0E6ABK"><title>Description.</title><p><bold><italic>Sexual morph: Thallus</italic></bold> corticolous, crustose, thin, tightly attached to the substratum, pale grey to greenish grey, rough, dull, lacking isidia and soredia, prothallus absent. <bold><italic>Apothecia</italic></bold> lirelliform, scattered or aggregated, erumpent, simple or irregularly branched, curved, and either terminally rounded or acute, measuring 2–5 mm long and 0.2–0.4 mm wide. <bold><italic>Disc</italic></bold> narrow to slightly open, covered with a white pruina. <bold><italic>Exciple</italic></bold> uncarbonized, brown at apex, pale yellowish brown towards base. <bold><italic>Epihymenium</italic></bold> brown, 10–30 µm high. <bold><italic>Hymenium</italic></bold> hyaline, not inspersed, 150–210 μm high, I+ weakly blue-violet. <bold><italic>Paraphysis</italic></bold> anastomosing, filiform, 1–2.5 µm wide. <italic>Hypothecium</italic> weakly yellowish brown, 15–45 µm high. <bold><italic>Asci</italic></bold> fusiform, 118–222 × 37–82 μm, I–. <bold><italic>Ascospores</italic></bold> 1/ascus, hyaline, richly muriform, peripheral and central spore locules of ± equal size, ends with gelatinous caps, 24–32 × 5–12 locular, (104–)125–119(–214) × (30–)36–58(–77) μm (x̄ = 152 × 47 μm, n = 20), I–. <bold><italic>Asexual moprh</italic></bold>: not observed.</p></tp:treatment-sec><tp:treatment-sec sec-type="chemistry" id="SECID0E2CBK"><title>Chemistry.</title><p>Thallus K+ reddish brown, C–, KC+ orange, P+ yellow, <abbrev xmlns:xlink="http://www.w3.org/1999/xlink" xlink:title="thin-layer chromatography" id="ABBRID0EBDBK" xlink:type="simple">TLC</abbrev>: stictic acid, salazinic acid, norstictic acid.</p></tp:treatment-sec><tp:treatment-sec sec-type="material" id="SECID0EFDBK"><title>Material examined.</title><p>China, • Guizhou Province, Congjiang County, Yueliangshan Nature Reserve, <named-content xmlns:xlink="http://www.w3.org/1999/xlink" content-type="dwc:verbatimCoordinates" xlink:type="simple"><named-content content-type="geo-json" specific-use="{&#34;type&#34;:&#34;Point&#34;,&#34;coordinates&#34;:[108.605342,25.335711]}" id="NCID0EODBK" xlink:type="simple">25°20'8.56"N, 108°36'19.23"E</named-content></named-content>, 987 m elev., 24 Oct. 2023, Ze Yang &amp; Bo Liu, Y400 (holotype <named-content xmlns:xlink="http://www.w3.org/1999/xlink" content-type="dwc:institutional_code" xlink:title="Kunming Institute of Botany" xlink:href="http://grbio.org/institution/kunming-institute-botany-chinese-academy-sciences" xlink:type="simple">KUN-L</named-content> 0093724).</p></tp:treatment-sec><tp:treatment-sec sec-type="notes" id="SECID0EYDBK"><title>Notes.</title><p>The new species <italic><tp:taxon-name><tp:taxon-name-part taxon-name-part-type="genus" reg="Diorygma">Diorygma</tp:taxon-name-part> <tp:taxon-name-part taxon-name-part-type="species" reg="guizhouense">guizhouense</tp:taxon-name-part></tp:taxon-name></italic> is characterized by lirelliform apothecia, which are erumpent with a narrow to slightly open disc covered by a white pruina. The exciple is uncarbonized, the hymenium is hyaline, not inspersed, and reacts I+ blue-violet. The ascospores, one per ascus, are hyaline, richly muriform, with peripheral and central spore locules of approximately equal size, containing 24–32 × 5–12 locular, measuring 125–179 × 36–58 μm, I–. Chemically, this species contains stictic, salazinic, and norstictic acids.</p><fig id="F2" position="float" orientation="portrait"><object-id xmlns:xlink="http://www.w3.org/1999/xlink" content-type="arpha" xlink:type="simple">9CA9FB9E-8985-5AE1-86C1-C64C3537BF42</object-id><label>Figure 2.</label><caption><p><italic><tp:taxon-name><tp:taxon-name-part taxon-name-part-type="genus" reg="Diorygma">Diorygma</tp:taxon-name-part> <tp:taxon-name-part taxon-name-part-type="species" reg="guizhouense">guizhouense</tp:taxon-name-part></tp:taxon-name></italic> (<named-content xmlns:xlink="http://www.w3.org/1999/xlink" content-type="dwc:institutional_code" xlink:title="Kunming Institute of Botany" xlink:href="http://grbio.org/institution/kunming-institute-botany-chinese-academy-sciences" xlink:type="simple">KUN-L</named-content> 0093724, holotype). A–C. Thallus with ascomata; D. Cross section of apothecium; E. Cross section of apothecium (in IKI); H, I. Asci; J–L. Ascospores (in water); F, G. Ascospore (in IKI). Scale bars: 1 mm (A–C); 100 µm (D); 200 µm (E); 50 µm (F); 20 µm (G, H–L).</p></caption><graphic xmlns:xlink="http://www.w3.org/1999/xlink" xlink:href="mycokeys-121-111-g002.jpg" position="float" orientation="portrait" xlink:type="simple" id="oo_1399688.jpg"><uri content-type="original_file" xlink:type="simple">https://binary.pensoft.net/fig/1399688</uri></graphic></fig><p>Phylogenetic analysis based on combined <abbrev xmlns:xlink="http://www.w3.org/1999/xlink" xlink:title="large subunit ribosomal DNA" id="ABBRID0EIFBK" xlink:type="simple">LSU</abbrev> and <abbrev xmlns:xlink="http://www.w3.org/1999/xlink" xlink:title="Mitochondrial small subunit rRNA" id="ABBRID0EMFBK" xlink:type="simple">mtSSU</abbrev> sequence data indicates that <italic><tp:taxon-name><tp:taxon-name-part taxon-name-part-type="genus" reg="Diorygma">D.</tp:taxon-name-part> <tp:taxon-name-part taxon-name-part-type="species" reg="guizhouense">guizhouense</tp:taxon-name-part></tp:taxon-name></italic> is closely related to <italic><tp:taxon-name><tp:taxon-name-part taxon-name-part-type="genus" reg="Diorygma">Diorygma</tp:taxon-name-part> <tp:taxon-name-part taxon-name-part-type="species" reg="tiantaiense">tiantaiense</tp:taxon-name-part></tp:taxon-name></italic> (Fig. <xref ref-type="fig" rid="F1">1</xref>). A comparison with <italic><tp:taxon-name><tp:taxon-name-part taxon-name-part-type="genus" reg="Diorygma">D.</tp:taxon-name-part> <tp:taxon-name-part taxon-name-part-type="species" reg="tiantaiense">tiantaiense</tp:taxon-name-part></tp:taxon-name></italic> reveals a 0.97% nucleotide difference in the <abbrev xmlns:xlink="http://www.w3.org/1999/xlink" xlink:title="large subunit ribosomal DNA" id="ABBRID0EVGBK" xlink:type="simple">LSU</abbrev> region (7/723 bp). Morphologically, <italic><tp:taxon-name><tp:taxon-name-part taxon-name-part-type="genus" reg="Diorygma">D.</tp:taxon-name-part> <tp:taxon-name-part taxon-name-part-type="species" reg="guizhouense">guizhouense</tp:taxon-name-part></tp:taxon-name></italic> differs by having a narrowly open disc (vs. fully open) and chemically by having a hymenium that reacts I+ blue-violet (vs. I–). According to the <abbrev xmlns:xlink="http://www.w3.org/1999/xlink" xlink:title="thin-layer chromatography" id="ABBRID0EEHBK" xlink:type="simple">TLC</abbrev> result, the new species contains stictic and salazinic acids rather than only norstictic acid in <italic><tp:taxon-name><tp:taxon-name-part taxon-name-part-type="genus" reg="Diorygma">D.</tp:taxon-name-part> <tp:taxon-name-part taxon-name-part-type="species" reg="tiantaiense">tiantaiense</tp:taxon-name-part></tp:taxon-name></italic> (<xref ref-type="bibr" rid="B14">Cui et al. 2024</xref>).</p><p>According to the taxonomic key provided by <xref ref-type="bibr" rid="B20">Feuerstein et al. (2014)</xref>, <italic><tp:taxon-name><tp:taxon-name-part taxon-name-part-type="genus" reg="Diorygma">D.</tp:taxon-name-part> <tp:taxon-name-part taxon-name-part-type="species" reg="guizhouense">guizhouense</tp:taxon-name-part></tp:taxon-name></italic> is morphologically similar to <italic><tp:taxon-name><tp:taxon-name-part taxon-name-part-type="genus" reg="Diorygma">D.</tp:taxon-name-part> <tp:taxon-name-part taxon-name-part-type="species" reg="dandeliense">dandeliense</tp:taxon-name-part></tp:taxon-name></italic>, which was later synonymized to <italic><tp:taxon-name><tp:taxon-name-part taxon-name-part-type="genus" reg="Diorygma">D.</tp:taxon-name-part> <tp:taxon-name-part taxon-name-part-type="species" reg="karnatakense">karnatakense</tp:taxon-name-part></tp:taxon-name></italic> (<xref ref-type="bibr" rid="B1">Ansil et al. 2023</xref>). However, <italic><tp:taxon-name><tp:taxon-name-part taxon-name-part-type="genus" reg="Diorygma">D.</tp:taxon-name-part> <tp:taxon-name-part taxon-name-part-type="species" reg="guizhouense">guizhouense</tp:taxon-name-part></tp:taxon-name></italic> and <italic><tp:taxon-name><tp:taxon-name-part taxon-name-part-type="genus" reg="Diorygma">D.</tp:taxon-name-part> <tp:taxon-name-part taxon-name-part-type="species" reg="karnatakense">karnatakense</tp:taxon-name-part></tp:taxon-name></italic> occupy distinct clades in the phylogenetic tree, supporting their separation at the species level. Chemotaxonomically, <abbrev xmlns:xlink="http://www.w3.org/1999/xlink" xlink:title="thin-layer chromatography" id="ABBRID0EYJBK" xlink:type="simple">TLC</abbrev> analysis shows that <italic><tp:taxon-name><tp:taxon-name-part taxon-name-part-type="genus" reg="Diorygma">D.</tp:taxon-name-part> <tp:taxon-name-part taxon-name-part-type="species" reg="guizhouense">guizhouense</tp:taxon-name-part></tp:taxon-name></italic> contains stictic, salazinic, and norstictic acids, whereas <italic><tp:taxon-name><tp:taxon-name-part taxon-name-part-type="genus" reg="Diorygma">D.</tp:taxon-name-part> <tp:taxon-name-part taxon-name-part-type="species" reg="karnatakense">karnatakense</tp:taxon-name-part></tp:taxon-name></italic> lacks stictic acid, and the ascospores of <italic><tp:taxon-name><tp:taxon-name-part taxon-name-part-type="genus" reg="Diorygma">D.</tp:taxon-name-part> <tp:taxon-name-part taxon-name-part-type="species" reg="guizhouense">guizhouense</tp:taxon-name-part></tp:taxon-name></italic> exhibit a negative iodine reaction (I–), in contrast to the I+ violet reaction reported in related species (<xref ref-type="bibr" rid="B1">Ansil et al. 2023</xref>). The nucleotide comparison reveals clear differences between the two species: 4.28% (31/725 bp) for <abbrev xmlns:xlink="http://www.w3.org/1999/xlink" xlink:title="large subunit ribosomal DNA" id="ABBRID0EBLBK" xlink:type="simple">LSU</abbrev> and 3.45% (25/725 bp) for <abbrev xmlns:xlink="http://www.w3.org/1999/xlink" xlink:title="Mitochondrial small subunit rRNA" id="ABBRID0EFLBK" xlink:type="simple">mtSSU</abbrev>.</p></tp:treatment-sec><tp:treatment-sec><!--Section generated to contain objects referenced in tp:taxon-treatment.--><fig id="F1" position="float" orientation="portrait"><object-id xmlns:xlink="http://www.w3.org/1999/xlink" content-type="arpha" xlink:type="simple">F7DFC27A-E2FF-53DB-B21C-C444D8A14685</object-id><label>Figure 1.</label><caption><p>RAxML analysis based on combined <abbrev xmlns:xlink="http://www.w3.org/1999/xlink" xlink:title="large subunit ribosomal DNA" id="ABBRID0ED2AK" xlink:type="simple">LSU</abbrev> and <abbrev xmlns:xlink="http://www.w3.org/1999/xlink" xlink:title="Mitochondrial small subunit rRNA" id="ABBRID0EH2AK" xlink:type="simple">mtSSU</abbrev> sequence data. Bootstrap support values for maximum likelihood (<abbrev xmlns:xlink="http://www.w3.org/1999/xlink" xlink:title="Maximum likelihood" id="ABBRID0EL2AK" xlink:type="simple">ML</abbrev> ≥ 75%) and Bayesian posterior probabilities (PP ≥ 0.90) are shown near the nodes as <abbrev xmlns:xlink="http://www.w3.org/1999/xlink" xlink:title="Maximum likelihood" id="ABBRID0EP2AK" xlink:type="simple">ML</abbrev>/PP. <italic><tp:taxon-name><tp:taxon-name-part taxon-name-part-type="genus" reg="Glyphis">Glyphis</tp:taxon-name-part> <tp:taxon-name-part taxon-name-part-type="species" reg="cicatricosa">cicatricosa</tp:taxon-name-part></tp:taxon-name></italic> (Lücking 28047 F and Lumbsch 19528o F) is used as the outgroup taxon. Newly generated sequences are shown in bold. Type strains are indicated as <sup>T</sup>.</p></caption><graphic xmlns:xlink="http://www.w3.org/1999/xlink" xlink:href="mycokeys-121-111-g001.jpg" position="float" orientation="portrait" xlink:type="simple" id="oo_1399687.jpg"><uri content-type="original_file" xlink:type="simple">https://binary.pensoft.net/fig/1399687</uri></graphic></fig></tp:treatment-sec><ref-list><ref id="B14"><mixed-citation xmlns:xlink="http://www.w3.org/1999/xlink" xlink:type="simple"><person-group><name name-style="western"><surname>Cui</surname><given-names>C</given-names></name><name name-style="western"><surname>Li</surname><given-names>YJ</given-names></name><name name-style="western"><surname>Xu</surname><given-names>JH</given-names></name><name name-style="western"><surname>Zhao</surname><given-names>X</given-names></name><name name-style="western"><surname>Jia</surname><given-names>ZF</given-names></name></person-group> (<year>2024</year>) <italic><tp:taxon-name><tp:taxon-name-part taxon-name-part-type="genus">Diorygma</tp:taxon-name-part> <tp:taxon-name-part taxon-name-part-type="species">tiantaiense</tp:taxon-name-part></tp:taxon-name></italic> sp. nov. and a checklist and key to <italic><tp:taxon-name><tp:taxon-name-part taxon-name-part-type="genus">Diorygma</tp:taxon-name-part></tp:taxon-name></italic> species from China. Diversity 16(4): е213. <ext-link xlink:href="10.3390/d16040213" ext-link-type="doi" xlink:type="simple">https://doi.org/10.3390/d16040213</ext-link></mixed-citation></ref><ref id="B20"><mixed-citation xmlns:xlink="http://www.w3.org/1999/xlink" xlink:type="simple"><person-group><name name-style="western"><surname>Feuerstein</surname><given-names>SC</given-names></name><name name-style="western"><surname>Cunha-Dias</surname><given-names>IPR</given-names></name><name name-style="western"><surname>Aptroot</surname><given-names>A</given-names></name><name name-style="western"><surname>Eliasaro</surname><given-names>S</given-names></name><name name-style="western"><surname>Cáceres</surname><given-names>MES</given-names></name></person-group> (<year>2014</year>) <article-title>Three new <italic><tp:taxon-name><tp:taxon-name-part taxon-name-part-type="genus">Diorygma</tp:taxon-name-part></tp:taxon-name></italic> (<tp:taxon-name><tp:taxon-name-part taxon-name-part-type="family">Graphidaceae</tp:taxon-name-part></tp:taxon-name>) species from Brazil, with a revised world key.</article-title><source>Lichenologist</source><volume>46</volume>(<issue>6</issue>): <fpage>753</fpage>–<lpage>761</lpage>. <ext-link xlink:href="10.1017/S002428291400036X" ext-link-type="doi" xlink:type="simple">https://doi.org/10.1017/S002428291400036X</ext-link></mixed-citation></ref><ref id="B1"><mixed-citation xmlns:xlink="http://www.w3.org/1999/xlink" xlink:type="simple"><person-group><name name-style="western"><surname>Ansil</surname><given-names>PA</given-names></name><name name-style="western"><surname>Rajeshkumar</surname><given-names>KC</given-names></name><name name-style="western"><surname>Sharma</surname><given-names>B</given-names></name><name name-style="western"><surname>Lücking</surname><given-names>R</given-names></name><name name-style="western"><surname>Hawksworth</surname><given-names>DL</given-names></name></person-group> (<year>2023</year>) <article-title>Phylogenetic placement and reappraisal of <italic><tp:taxon-name><tp:taxon-name-part taxon-name-part-type="genus">Diorygma</tp:taxon-name-part> <tp:taxon-name-part taxon-name-part-type="species">karnatakense</tp:taxon-name-part></tp:taxon-name></italic> including the new synonym, <italic><tp:taxon-name><tp:taxon-name-part taxon-name-part-type="genus">Diorygma</tp:taxon-name-part> <tp:taxon-name-part taxon-name-part-type="species">dandeliense</tp:taxon-name-part></tp:taxon-name></italic>, from Maharashtra, India.</article-title><source>Lichenologist</source><volume>55</volume>(<issue>2</issue>): <fpage>59</fpage>–<lpage>67</lpage>. <ext-link xlink:href="10.1017/S0024282923000087" ext-link-type="doi" xlink:type="simple">https://doi.org/10.1017/S0024282923000087</ext-link></mixed-citation></ref></ref-list></tp:taxon-treatment>
