# Supplementary material for: ﻿Four new species of the lichen genus Diorygma (Graphidaceae, Ostropales) from Guizhou, China
Source: MycoKeys. 2025 Aug 22;121:111–42. doi: 10.3897/mycokeys.121.157714 (PMC12397770; doi:10.3897/mycokeys.121.157714)
Supplement: XML Treatment for Diorygma leigongshanense [file mycokeys.121.157714-treatment2.xml]

<!DOCTYPE tp:taxon-treatment
  PUBLIC "-//TaxonX//DTD Taxonomic Treatment Publishing DTD v0 20100105//EN" "tax-treatment-NSO.dtd">
<tp:taxon-treatment xmlns:tp="http://www.plazi.org/taxpub"><tp:treatment-meta><kwd-group><label>Taxon classification</label><kwd>
                <named-content content-type="kingdom">Fungi</named-content>
              </kwd><kwd>
                <named-content content-type="order">Ostropales</named-content>
              </kwd><kwd>
                <named-content content-type="family">Graphidaceae</named-content>
              </kwd></kwd-group><mixed-citation publication-type="journal"><person-group><name><surname>Wu</surname><given-names>Wei</given-names></name><name><surname>Jiang</surname><given-names>Shu-Hao</given-names></name><name><surname>Chai</surname><given-names>Lin-Shan</given-names></name><name><surname>Bo</surname><given-names>He-Yun</given-names></name><name><surname>Jayawardena</surname><given-names>Ruvishika S.</given-names></name><name><surname>Fu</surname><given-names>Shao-Bin</given-names></name><name><surname>Meng</surname><given-names>Qing-Feng</given-names></name></person-group><article-title>﻿Four new species of the lichen genus <italic><tp:taxon-name><tp:taxon-name-part taxon-name-part-type="genus" reg="Diorygma">Diorygma</tp:taxon-name-part></tp:taxon-name></italic> (<tp:taxon-name><tp:taxon-name-part taxon-name-part-type="family">Graphidaceae</tp:taxon-name-part></tp:taxon-name>, <tp:taxon-name><tp:taxon-name-part taxon-name-part-type="order">Ostropales</tp:taxon-name-part></tp:taxon-name>) from Guizhou, China</article-title><source>MycoKeys</source><day>22</day><month>08</month><year>2025</year><volume>121</volume><fpage>111</fpage><lpage>142</lpage><pub-id pub-id-type="doi">10.3897/mycokeys.121.157714</pub-id></mixed-citation></tp:treatment-meta><tp:nomenclature><label>﻿</label><tp:taxon-name><object-id xmlns:xlink="http://www.w3.org/1999/xlink" content-type="arpha" xlink:type="simple">542CF60F-DFD2-5BF4-BE3E-1E9704B87EA7</object-id>
              <tp:taxon-name-part taxon-name-part-type="genus" reg="Diorygma">Diorygma</tp:taxon-name-part>
              <tp:taxon-name-part taxon-name-part-type="species" reg="leigongshanense">leigongshanense</tp:taxon-name-part>
              <object-id xmlns:xlink="http://www.w3.org/1999/xlink" xlink:type="simple">Index Fungorum: IF903745</object-id>
              <object-id xmlns:xlink="http://www.w3.org/1999/xlink" xlink:type="simple">Facesoffungi Number: FoF17549</object-id>
            </tp:taxon-name><tp:taxon-authority>Wei Wu &amp; S.B. Fu</tp:taxon-authority><tp:taxon-status xmlns:xlink="http://www.w3.org/1999/xlink" xlink:type="simple">sp. nov.</tp:taxon-status><xref ref-type="fig" rid="F3">Fig. 3</xref></tp:nomenclature><tp:treatment-sec sec-type="etymology" id="SECID0EZMBK"><title>Etymology.</title><p>The specific epithet “<italic>leigongshanense</italic>” refers to the location where the holotype was collected.</p></tp:treatment-sec><tp:treatment-sec sec-type="Holotype" id="SECID0EJNBK"><title>Holotype.</title><p><named-content xmlns:xlink="http://www.w3.org/1999/xlink" content-type="dwc:institutional_code" xlink:title="Kunming Institute of Botany" xlink:href="http://grbio.org/institution/kunming-institute-botany-chinese-academy-sciences" xlink:type="simple">KUN-L</named-content> 0093725</p></tp:treatment-sec><tp:treatment-sec sec-type="description" id="SECID0EUNBK"><title>Description.</title><p><bold><italic>Sexual morph: Thallus</italic></bold> corticolous, crustose, thin, tightly attached to the substratum, pale grey to greenish grey, rough, dull, lacking isidia and soredia, prothallus absent. <bold><italic>Ascomata</italic></bold> lirellate, numerous, oblong to long, ± flexuous, simple or with a few branches, measuring 0.7–2.5 mm long and 0.4–1.2 mm wide. <bold><italic>Disc</italic></bold> surrounded by entire raised thalline margins, widely open, covered with a thin, pale yellowish pruina. <bold><italic>Exciple</italic></bold> uncarbonized, basally and laterally brownish. <bold><italic>Epihymenium</italic></bold> brown, 15–41 µm high. <bold><italic>Hymenium</italic></bold> hyaline, not inspersed, 160–350 μm high, I–. <bold><italic>Paraphysis</italic></bold> anastomosing, filiform, 1–2.5 µm wide. <bold><italic>Hypothecium</italic></bold> brown, 20–48 µm high. <bold><italic>Asci</italic></bold> fusiform, 106–202 × 28–58 μm, I–. <bold><italic>Ascospores</italic></bold> 1/ascus, hyaline, richly muriform, peripheral and central spore locules of ± equal size, 20–42 × 5–10 locular, (95–)119–170(–194) × (22–)27–46(–54) μm (x̄ = 144 × 37 μm, n = 20), I–. <bold><italic>Asexual moprh</italic></bold>: not observed.</p></tp:treatment-sec><tp:treatment-sec sec-type="chemistry" id="SECID0ERPBK"><title>Chemistry.</title><p>Thallus K+ reddish brown, C–, KC+ yellow, P+ yellow, <abbrev xmlns:xlink="http://www.w3.org/1999/xlink" xlink:title="thin-layer chromatography" id="ABBRID0EXPBK" xlink:type="simple">TLC</abbrev>: stictic acid, salazinic acid, norstictic acid.</p></tp:treatment-sec><tp:treatment-sec sec-type="material" id="SECID0E2PBK"><title>Material examined.</title><p>China, • Guizhou Province, Leishan County, Leigong Mountain National Nature Reserve, <named-content xmlns:xlink="http://www.w3.org/1999/xlink" content-type="dwc:verbatimCoordinates" xlink:type="simple"><named-content content-type="geo-json" specific-use="{&#34;type&#34;:&#34;Point&#34;,&#34;coordinates&#34;:[108.195181,26.378656]}" id="NCID0EEQBK" xlink:type="simple">26°22'43.16"N, 108°11'42.65"E</named-content></named-content>, 1681 m elev., on bark, 27 Oct. 2023, Ze Yang &amp; Bo Liu, LGS207 (holotype <named-content xmlns:xlink="http://www.w3.org/1999/xlink" content-type="dwc:institutional_code" xlink:title="Kunming Institute of Botany" xlink:href="http://grbio.org/institution/kunming-institute-botany-chinese-academy-sciences" xlink:type="simple">KUN-L</named-content> 0093725).</p></tp:treatment-sec><tp:treatment-sec sec-type="notes" id="SECID0EOQBK"><title>Notes.</title><p>This species is characterized by its erumpent lirelliform apothecia, with discs surrounded by entire, raised thalline margins that are widely open and covered with a thin, pale yellowish pruina. The exciple is uncarbonized, and the hymenium is hyaline, non-inspersed, and I–. Spores are single per ascus, hyaline, richly muriform, with peripheral and central spore locules of approximately equal size, 20–42 × 5–10 locular, measuring 119–170 × 27–46 μm. Chemically, this species contains stictic, salazinic, and norstictic acids.</p><fig id="F3" position="float" orientation="portrait"><object-id xmlns:xlink="http://www.w3.org/1999/xlink" content-type="arpha" xlink:type="simple">05F7F8CA-3422-53EA-A9AD-EEE57ED40C38</object-id><label>Figure 3.</label><caption><p><italic><tp:taxon-name><tp:taxon-name-part taxon-name-part-type="genus" reg="Diorygma">Diorygma</tp:taxon-name-part> <tp:taxon-name-part taxon-name-part-type="species" reg="leigongshanense">leigongshanense</tp:taxon-name-part></tp:taxon-name></italic> (<named-content xmlns:xlink="http://www.w3.org/1999/xlink" content-type="dwc:institutional_code" xlink:title="Kunming Institute of Botany" xlink:href="http://grbio.org/institution/kunming-institute-botany-chinese-academy-sciences" xlink:type="simple">KUN-L</named-content> 0093725, holotype). A–C. Thallus with ascomata; D. Cross section of apothecium; E–G. Ascus; H–K. Ascospores (in water); L. Ascospore (in IKI). Scale bars: 1 cm (A); 1 mm (B, C); 200 µm (D); 20 µm (E, F); 50 µm (G); 20 µm (H–L).</p></caption><graphic xmlns:xlink="http://www.w3.org/1999/xlink" xlink:href="mycokeys-121-111-g003.jpg" position="float" orientation="portrait" xlink:type="simple" id="oo_1399689.jpg"><uri content-type="original_file" xlink:type="simple">https://binary.pensoft.net/fig/1399689</uri></graphic></fig><p>Phylogenetic analysis based on combined <abbrev xmlns:xlink="http://www.w3.org/1999/xlink" xlink:title="large subunit ribosomal DNA" id="ABBRID0ESRBK" xlink:type="simple">LSU</abbrev> and <abbrev xmlns:xlink="http://www.w3.org/1999/xlink" xlink:title="Mitochondrial small subunit rRNA" id="ABBRID0EWRBK" xlink:type="simple">mtSSU</abbrev> sequence data places <italic><tp:taxon-name><tp:taxon-name-part taxon-name-part-type="genus" reg="Diorygma">D.</tp:taxon-name-part> <tp:taxon-name-part taxon-name-part-type="species" reg="leigongshanense">leigongshanense</tp:taxon-name-part></tp:taxon-name></italic> as closely related to <italic><tp:taxon-name><tp:taxon-name-part taxon-name-part-type="genus" reg="Diorygma">Diorygma</tp:taxon-name-part> <tp:taxon-name-part taxon-name-part-type="species" reg="tiantaiense">tiantaiense</tp:taxon-name-part></tp:taxon-name></italic> (Fig. <xref ref-type="fig" rid="F1">1</xref>). However, <italic><tp:taxon-name><tp:taxon-name-part taxon-name-part-type="genus" reg="Diorygma">Diorygma</tp:taxon-name-part> <tp:taxon-name-part taxon-name-part-type="species" reg="leigongshanense">leigongshanense</tp:taxon-name-part></tp:taxon-name></italic> differs chemically by the presence of stictic and salazinic acids (vs. only containing norstictic acid). Morphologically, <italic><tp:taxon-name><tp:taxon-name-part taxon-name-part-type="genus" reg="Diorygma">D.</tp:taxon-name-part> <tp:taxon-name-part taxon-name-part-type="species" reg="leigongshanense">leigongshanense</tp:taxon-name-part></tp:taxon-name></italic> has lirelliform apothecia, in contrast to the oval, open, and raised ascocarps of <italic><tp:taxon-name><tp:taxon-name-part taxon-name-part-type="genus" reg="Diorygma">D.</tp:taxon-name-part> <tp:taxon-name-part taxon-name-part-type="species" reg="tiantaiense">tiantaiense</tp:taxon-name-part></tp:taxon-name></italic> (<xref ref-type="bibr" rid="B14">Cui et al. 2024</xref>).</p><p><italic><tp:taxon-name><tp:taxon-name-part taxon-name-part-type="genus" reg="Diorygma">Diorygma</tp:taxon-name-part> <tp:taxon-name-part taxon-name-part-type="species" reg="leigongshanense">leigongshanense</tp:taxon-name-part></tp:taxon-name></italic> is morphologically similar to <italic><tp:taxon-name><tp:taxon-name-part taxon-name-part-type="genus" reg="Diorygma">D.</tp:taxon-name-part> <tp:taxon-name-part taxon-name-part-type="species" reg="rufopruinosum">rufopruinosum</tp:taxon-name-part></tp:taxon-name></italic> (A.W. Archer) Kalb, Staiger &amp; Elix. However, it can be distinguished by its ascospore septation pattern: in <italic><tp:taxon-name><tp:taxon-name-part taxon-name-part-type="genus" reg="Diorygma">D.</tp:taxon-name-part> <tp:taxon-name-part taxon-name-part-type="species" reg="leigongshanense">leigongshanense</tp:taxon-name-part></tp:taxon-name></italic>, the peripheral cells and central cells are of similar size, whereas in <italic><tp:taxon-name><tp:taxon-name-part taxon-name-part-type="genus" reg="Diorygma">D.</tp:taxon-name-part> <tp:taxon-name-part taxon-name-part-type="species" reg="rufopruinosum">rufopruinosum</tp:taxon-name-part></tp:taxon-name></italic>, the peripheral cells are noticeably smaller. <italic><tp:taxon-name><tp:taxon-name-part taxon-name-part-type="genus" reg="Diorygma">Diorygma</tp:taxon-name-part> <tp:taxon-name-part taxon-name-part-type="species" reg="leigongshanense">leigongshanense</tp:taxon-name-part></tp:taxon-name></italic> contains stictic, salazinic, and norstictic acids, while <italic><tp:taxon-name><tp:taxon-name-part taxon-name-part-type="genus" reg="Diorygma">D.</tp:taxon-name-part> <tp:taxon-name-part taxon-name-part-type="species" reg="rufopruinosum">rufopruinosum</tp:taxon-name-part></tp:taxon-name></italic> produces protocetraric acid and lacks stictic acid (<xref ref-type="bibr" rid="B27">Kalb et al. 2004</xref>).</p><p>Morphologically, <italic><tp:taxon-name><tp:taxon-name-part taxon-name-part-type="genus" reg="Diorygma">Diorygma</tp:taxon-name-part> <tp:taxon-name-part taxon-name-part-type="species" reg="leigongshanense">leigongshanense</tp:taxon-name-part></tp:taxon-name></italic> also shares similarities with <italic><tp:taxon-name><tp:taxon-name-part taxon-name-part-type="genus" reg="Diorygma">D.</tp:taxon-name-part> <tp:taxon-name-part taxon-name-part-type="species" reg="chumphonense">chumphonense</tp:taxon-name-part></tp:taxon-name></italic> Sutjaritturakan &amp; K. Kalb, but it can be distinguished by having longer ascospores (119–170 μm vs. 95–110 μm), peripheral cells of equal size to the central ones (vs. peripheral cells distinctly smaller), lacking stictic acid (vs. presence), and the I– (vs. I+ blue-violet) (<xref ref-type="bibr" rid="B53">Sutjaritturakan et al. 2014</xref>).</p></tp:treatment-sec><tp:treatment-sec><!--Section generated to contain objects referenced in tp:taxon-treatment.--><fig id="F1" position="float" orientation="portrait"><object-id xmlns:xlink="http://www.w3.org/1999/xlink" content-type="arpha" xlink:type="simple">F7DFC27A-E2FF-53DB-B21C-C444D8A14685</object-id><label>Figure 1.</label><caption><p>RAxML analysis based on combined <abbrev xmlns:xlink="http://www.w3.org/1999/xlink" xlink:title="large subunit ribosomal DNA" id="ABBRID0ED2AK" xlink:type="simple">LSU</abbrev> and <abbrev xmlns:xlink="http://www.w3.org/1999/xlink" xlink:title="Mitochondrial small subunit rRNA" id="ABBRID0EH2AK" xlink:type="simple">mtSSU</abbrev> sequence data. Bootstrap support values for maximum likelihood (<abbrev xmlns:xlink="http://www.w3.org/1999/xlink" xlink:title="Maximum likelihood" id="ABBRID0EL2AK" xlink:type="simple">ML</abbrev> ≥ 75%) and Bayesian posterior probabilities (PP ≥ 0.90) are shown near the nodes as <abbrev xmlns:xlink="http://www.w3.org/1999/xlink" xlink:title="Maximum likelihood" id="ABBRID0EP2AK" xlink:type="simple">ML</abbrev>/PP. <italic><tp:taxon-name><tp:taxon-name-part taxon-name-part-type="genus" reg="Glyphis">Glyphis</tp:taxon-name-part> <tp:taxon-name-part taxon-name-part-type="species" reg="cicatricosa">cicatricosa</tp:taxon-name-part></tp:taxon-name></italic> (Lücking 28047 F and Lumbsch 19528o F) is used as the outgroup taxon. Newly generated sequences are shown in bold. Type strains are indicated as <sup>T</sup>.</p></caption><graphic xmlns:xlink="http://www.w3.org/1999/xlink" xlink:href="mycokeys-121-111-g001.jpg" position="float" orientation="portrait" xlink:type="simple" id="oo_1399687.jpg"><uri content-type="original_file" xlink:type="simple">https://binary.pensoft.net/fig/1399687</uri></graphic></fig></tp:treatment-sec><ref-list><ref id="B14"><mixed-citation xmlns:xlink="http://www.w3.org/1999/xlink" xlink:type="simple"><person-group><name name-style="western"><surname>Cui</surname><given-names>C</given-names></name><name name-style="western"><surname>Li</surname><given-names>YJ</given-names></name><name name-style="western"><surname>Xu</surname><given-names>JH</given-names></name><name name-style="western"><surname>Zhao</surname><given-names>X</given-names></name><name name-style="western"><surname>Jia</surname><given-names>ZF</given-names></name></person-group> (<year>2024</year>) <italic><tp:taxon-name><tp:taxon-name-part taxon-name-part-type="genus">Diorygma</tp:taxon-name-part> <tp:taxon-name-part taxon-name-part-type="species">tiantaiense</tp:taxon-name-part></tp:taxon-name></italic> sp. nov. and a checklist and key to <italic><tp:taxon-name><tp:taxon-name-part taxon-name-part-type="genus">Diorygma</tp:taxon-name-part></tp:taxon-name></italic> species from China. Diversity 16(4): е213. <ext-link xlink:href="10.3390/d16040213" ext-link-type="doi" xlink:type="simple">https://doi.org/10.3390/d16040213</ext-link></mixed-citation></ref><ref id="B27"><mixed-citation xmlns:xlink="http://www.w3.org/1999/xlink" xlink:type="simple"><person-group><name name-style="western"><surname>Kalb</surname><given-names>K</given-names></name><name name-style="western"><surname>Staiger</surname><given-names>B</given-names></name><name name-style="western"><surname>Elix</surname><given-names>JA</given-names></name></person-group> (<year>2004</year>) <article-title>A monograph of the lichen genus <italic><tp:taxon-name><tp:taxon-name-part taxon-name-part-type="genus">Diorygma</tp:taxon-name-part></tp:taxon-name></italic> – a first attempt.</article-title><source>Symbolae Botanicae Upsalienses</source><volume>34</volume>(<issue>1</issue>): <fpage>133</fpage>–<lpage>181</lpage>.</mixed-citation></ref><ref id="B53"><mixed-citation xmlns:xlink="http://www.w3.org/1999/xlink" xlink:type="simple"><person-group><name name-style="western"><surname>Sutjaritturakan</surname><given-names>J</given-names></name><name name-style="western"><surname>Saipunkaew</surname><given-names>W</given-names></name><name name-style="western"><surname>Boonpragob</surname><given-names>K</given-names></name><name name-style="western"><surname>Kalb</surname><given-names>K</given-names></name></person-group> (<year>2014</year>) <article-title>New species of <tp:taxon-name><tp:taxon-name-part taxon-name-part-type="family">Graphidaceae</tp:taxon-name-part></tp:taxon-name> (<tp:taxon-name><tp:taxon-name-part taxon-name-part-type="order">Ostropales</tp:taxon-name-part></tp:taxon-name>, <tp:taxon-name><tp:taxon-name-part taxon-name-part-type="class">Lecanoromycetes</tp:taxon-name-part></tp:taxon-name>) from Southern Thailand.</article-title><source>Phytotaxa</source><volume>189</volume>(<issue>1</issue>): <fpage>312</fpage>–<lpage>324</lpage>. <ext-link xlink:href="10.11646/phytotaxa.189.1.22" ext-link-type="doi" xlink:type="simple">https://doi.org/10.11646/phytotaxa.189.1.22</ext-link></mixed-citation></ref></ref-list></tp:taxon-treatment>
