# Supplementary material for: ﻿Four new species of the lichen genus Diorygma (Graphidaceae, Ostropales) from Guizhou, China
Source: MycoKeys. 2025 Aug 22;121:111–42. doi: 10.3897/mycokeys.121.157714 (PMC12397770; doi:10.3897/mycokeys.121.157714)
Supplement: XML Treatment for Diorygma locitonitrus [file mycokeys.121.157714-treatment3.xml]

<!DOCTYPE tp:taxon-treatment
  PUBLIC "-//TaxonX//DTD Taxonomic Treatment Publishing DTD v0 20100105//EN" "tax-treatment-NSO.dtd">
<tp:taxon-treatment xmlns:tp="http://www.plazi.org/taxpub"><tp:treatment-meta><kwd-group><label>Taxon classification</label><kwd>
                <named-content content-type="kingdom">Fungi</named-content>
              </kwd><kwd>
                <named-content content-type="order">Ostropales</named-content>
              </kwd><kwd>
                <named-content content-type="family">Graphidaceae</named-content>
              </kwd></kwd-group><mixed-citation publication-type="journal"><person-group><name><surname>Wu</surname><given-names>Wei</given-names></name><name><surname>Jiang</surname><given-names>Shu-Hao</given-names></name><name><surname>Chai</surname><given-names>Lin-Shan</given-names></name><name><surname>Bo</surname><given-names>He-Yun</given-names></name><name><surname>Jayawardena</surname><given-names>Ruvishika S.</given-names></name><name><surname>Fu</surname><given-names>Shao-Bin</given-names></name><name><surname>Meng</surname><given-names>Qing-Feng</given-names></name></person-group><article-title>﻿Four new species of the lichen genus <italic><tp:taxon-name><tp:taxon-name-part taxon-name-part-type="genus" reg="Diorygma">Diorygma</tp:taxon-name-part></tp:taxon-name></italic> (<tp:taxon-name><tp:taxon-name-part taxon-name-part-type="family">Graphidaceae</tp:taxon-name-part></tp:taxon-name>, <tp:taxon-name><tp:taxon-name-part taxon-name-part-type="order">Ostropales</tp:taxon-name-part></tp:taxon-name>) from Guizhou, China</article-title><source>MycoKeys</source><day>22</day><month>08</month><year>2025</year><volume>121</volume><fpage>111</fpage><lpage>142</lpage><pub-id pub-id-type="doi">10.3897/mycokeys.121.157714</pub-id></mixed-citation></tp:treatment-meta><tp:nomenclature><label>﻿</label><tp:taxon-name><object-id xmlns:xlink="http://www.w3.org/1999/xlink" content-type="arpha" xlink:type="simple">3CB8A1A7-4AF9-51E5-AB81-69A4AEEF6973</object-id>
              <tp:taxon-name-part taxon-name-part-type="genus" reg="Diorygma">Diorygma</tp:taxon-name-part>
              <tp:taxon-name-part taxon-name-part-type="species" reg="locitonitrus">locitonitrus</tp:taxon-name-part>
              <object-id xmlns:xlink="http://www.w3.org/1999/xlink" xlink:type="simple">Index Fungorum: IF903746</object-id>
              <object-id xmlns:xlink="http://www.w3.org/1999/xlink" xlink:type="simple">Facesoffungi Number: FoF17550</object-id>
            </tp:taxon-name><tp:taxon-authority>Wei Wu &amp; S.B. Fu</tp:taxon-authority><tp:taxon-status xmlns:xlink="http://www.w3.org/1999/xlink" xlink:type="simple">sp. nov.</tp:taxon-status><xref ref-type="fig" rid="F4">Fig. 4</xref></tp:nomenclature><tp:treatment-sec sec-type="etymology" id="SECID0ENYBK"><title>Etymology.</title><p>“locitonitius” combines “loci,” signifying locality, with “tonitius,” the Latin word for thunder, to mean “of the locality of thunder,” denoting the location where the holotype was found.</p></tp:treatment-sec><tp:treatment-sec sec-type="Holotype" id="SECID0ESYBK"><title>Holotype.</title><p><named-content xmlns:xlink="http://www.w3.org/1999/xlink" content-type="dwc:institutional_code" xlink:title="Kunming Institute of Botany" xlink:href="http://grbio.org/institution/kunming-institute-botany-chinese-academy-sciences" xlink:type="simple">KUN-L</named-content> 0093723</p></tp:treatment-sec><tp:treatment-sec sec-type="description" id="SECID0E4YBK"><title>Description.</title><p><bold><italic>Sexual morph: Thallus</italic></bold> corticolous, crustose, thin, tightly attached to the substratum, pale grey to greenish grey, rough, dull, lacking isidia and soredia, prothallus absent. <bold><italic>Apothecia</italic></bold> lirelliform, scattered or aggregated, erumpent, simple or irregularly branched, curved, and either terminally rounded or acute, measuring 0.5–2.5 mm long and 0.2–0.6 mm wide. <bold><italic>Disc</italic></bold> narrow to open, covered with a white pruina. <bold><italic>Exciple</italic></bold> uncarbonized, brown at apex, pale yellowish brown towards base. <bold><italic>Epihymenium</italic></bold> brown, 10–42 µm high. <bold><italic>Hymenium</italic></bold> hyaline, not inspersed, 180–350 μm high, I+ weakly blue-violet. <bold><italic>Paraphysis</italic></bold> anastomosing, filiform, 1–2.5 µm wide. <bold><italic>Asci</italic></bold> fusiform, 112–260 × 30–81 μm, I–. <bold><italic>Ascospores</italic></bold> 1/ascus, hyaline, richly muriform, peripheral cells distinctly smaller than central ones, 26–40/6–15 locular, (105–)117–189(–247) × (25–)33–60(–76) μm (x̄ = 153 × 47 μm, n = 20), I–. <bold><italic>Asexual moprh</italic></bold>: not observed.</p></tp:treatment-sec><tp:treatment-sec sec-type="chemistry" id="SECID0ES1BK"><title>Chemistry.</title><p>Thallus K+ reddish brown, C–, KC+ orange, P+ yellow, <abbrev xmlns:xlink="http://www.w3.org/1999/xlink" xlink:title="thin-layer chromatography" id="ABBRID0EY1BK" xlink:type="simple">TLC</abbrev>: constictic acid, salazinic acid, norstictic acid.</p></tp:treatment-sec><tp:treatment-sec sec-type="material" id="SECID0E31BK"><title>Material examined.</title><p>China, • Guizhou Province, Leishan County, Leigong Mountain National Nature Reserve, <named-content xmlns:xlink="http://www.w3.org/1999/xlink" content-type="dwc:verbatimCoordinates" xlink:type="simple"><named-content content-type="geo-json" specific-use="{&#34;type&#34;:&#34;Point&#34;,&#34;coordinates&#34;:[108.196322,26.381650]}" id="NCID0EF2BK" xlink:type="simple">26°22'53.94"N, 108°11'46.76"E</named-content></named-content>, 1771 m elev., on bark, 27 Oct. 2023, Ze Yang &amp; Bo Liu, LGS256-1 (holotype <named-content xmlns:xlink="http://www.w3.org/1999/xlink" content-type="dwc:institutional_code" xlink:title="Kunming Institute of Botany" xlink:href="http://grbio.org/institution/kunming-institute-botany-chinese-academy-sciences" xlink:type="simple">KUN-L</named-content> 0093723).</p></tp:treatment-sec><tp:treatment-sec sec-type="notes" id="SECID0EP2BK"><title>Notes.</title><p>This species is characterized by its lirelliform apothecia, which are erumpent with narrow to open discs covered by a white pruina; the exciple is uncarbonized, and the hymenium is hyaline, not inspersed, and reacts I+ weakly blue-violet. The ascospores, one per ascus, are hyaline, richly muriform, with peripheral cells distinctly smaller than central ones, containing 26–40 × 6–15 locular, measuring 117–189 × 33–60 μm, I–. Chemically, this species contains constictic, salazinic, and norstictic acids.</p><fig id="F4" position="float" orientation="portrait"><object-id xmlns:xlink="http://www.w3.org/1999/xlink" content-type="arpha" xlink:type="simple">483483FF-BCC8-5736-A842-BD450505F204</object-id><label>Figure 4.</label><caption><p><italic><tp:taxon-name><tp:taxon-name-part taxon-name-part-type="genus" reg="Diorygma">Diorygma</tp:taxon-name-part> <tp:taxon-name-part taxon-name-part-type="species" reg="locitonitrus">locitonitrus</tp:taxon-name-part></tp:taxon-name></italic> (<named-content xmlns:xlink="http://www.w3.org/1999/xlink" content-type="dwc:institutional_code" xlink:title="Kunming Institute of Botany" xlink:href="http://grbio.org/institution/kunming-institute-botany-chinese-academy-sciences" xlink:type="simple">KUN-L</named-content> 0093723, holotype). A, B. Thallus with ascomata; C. Cross section of apothecium; D. Cross section of apothecium (in IKI); E, F. Ascus; I–L. Ascospores (in water); G, H. Ascospore (in IKI). Scale bars: 1 mm (A, B); 100 µm (C, D); 50 µm (E, H, I, J); 20 µm (F, J–L).</p></caption><graphic xmlns:xlink="http://www.w3.org/1999/xlink" xlink:href="mycokeys-121-111-g004.jpg" position="float" orientation="portrait" xlink:type="simple" id="oo_1399690.jpg"><uri content-type="original_file" xlink:type="simple">https://binary.pensoft.net/fig/1399690</uri></graphic></fig><p>Phylogenetic analysis based on combined <abbrev xmlns:xlink="http://www.w3.org/1999/xlink" xlink:title="large subunit ribosomal DNA" id="ABBRID0ET3BK" xlink:type="simple">LSU</abbrev> and <abbrev xmlns:xlink="http://www.w3.org/1999/xlink" xlink:title="Mitochondrial small subunit rRNA" id="ABBRID0EX3BK" xlink:type="simple">mtSSU</abbrev> sequence data places <italic><tp:taxon-name><tp:taxon-name-part taxon-name-part-type="genus" reg="Diorygma">Diorygma</tp:taxon-name-part> <tp:taxon-name-part taxon-name-part-type="species" reg="locitonitrus">locitonitrus</tp:taxon-name-part></tp:taxon-name></italic> as closely related to <italic><tp:taxon-name><tp:taxon-name-part taxon-name-part-type="genus" reg="Diorygma">D.</tp:taxon-name-part> <tp:taxon-name-part taxon-name-part-type="species" reg="tiantaiense">tiantaiense</tp:taxon-name-part></tp:taxon-name></italic> (Fig. <xref ref-type="fig" rid="F1">1</xref>). However, nucleotide comparison of the <abbrev xmlns:xlink="http://www.w3.org/1999/xlink" xlink:title="large subunit ribosomal DNA" id="ABBRID0EV4BK" xlink:type="simple">LSU</abbrev> reveals a difference between <italic><tp:taxon-name><tp:taxon-name-part taxon-name-part-type="genus" reg="Diorygma">D.</tp:taxon-name-part> <tp:taxon-name-part taxon-name-part-type="species" reg="locitonitrus">locitonitrus</tp:taxon-name-part></tp:taxon-name></italic> of 0.80% (6/758 bp) between the two species. The new taxon is chemically distinct from the presence of both norstictic and salazinic acids, while <italic><tp:taxon-name><tp:taxon-name-part taxon-name-part-type="genus" reg="Diorygma">D.</tp:taxon-name-part> <tp:taxon-name-part taxon-name-part-type="species" reg="tiantaiense">tiantaiense</tp:taxon-name-part></tp:taxon-name></italic> contains only norstictic acid. In addition, the hymenium of <italic><tp:taxon-name><tp:taxon-name-part taxon-name-part-type="genus" reg="Diorygma">D.</tp:taxon-name-part> <tp:taxon-name-part taxon-name-part-type="species" reg="locitonitrus">locitonitrus</tp:taxon-name-part></tp:taxon-name></italic> exhibits a weakly I+ blue-violet reaction in Lugol’s solution, in contrast to the I– reaction in <italic><tp:taxon-name><tp:taxon-name-part taxon-name-part-type="genus" reg="Diorygma">D.</tp:taxon-name-part> <tp:taxon-name-part taxon-name-part-type="species" reg="tiantaiense">tiantaiense</tp:taxon-name-part></tp:taxon-name></italic> (<xref ref-type="bibr" rid="B14">Cui et al. 2024</xref>).</p><p><italic><tp:taxon-name><tp:taxon-name-part taxon-name-part-type="genus" reg="Diorygma">Diorygma</tp:taxon-name-part> <tp:taxon-name-part taxon-name-part-type="species" reg="locitonitrus">locitonitrus</tp:taxon-name-part></tp:taxon-name></italic> is morphologically similar to <italic><tp:taxon-name><tp:taxon-name-part taxon-name-part-type="genus" reg="Diorygma">D.</tp:taxon-name-part> <tp:taxon-name-part taxon-name-part-type="species" reg="chumphonense">chumphonense</tp:taxon-name-part></tp:taxon-name></italic> but differs in the larger ascospores (117–189 × 33–60 μm vs. 95–110 × 37–40 μm) and the iodine reaction of the hymenium (I–, vs. I+ weakly violet). Additionally, the ascospores of <italic><tp:taxon-name><tp:taxon-name-part taxon-name-part-type="genus" reg="Diorygma">D.</tp:taxon-name-part> <tp:taxon-name-part taxon-name-part-type="species" reg="locitonitrus">locitonitrus</tp:taxon-name-part></tp:taxon-name></italic> are I–, in contrast to the I+ violet reaction observed in <italic><tp:taxon-name><tp:taxon-name-part taxon-name-part-type="genus" reg="Diorygma">D.</tp:taxon-name-part> <tp:taxon-name-part taxon-name-part-type="species" reg="chumphonense">chumphonense</tp:taxon-name-part></tp:taxon-name></italic> (<xref ref-type="bibr" rid="B53">Sutjaritturakan et al. 2014</xref>).</p></tp:treatment-sec><tp:treatment-sec><!--Section generated to contain objects referenced in tp:taxon-treatment.--><fig id="F1" position="float" orientation="portrait"><object-id xmlns:xlink="http://www.w3.org/1999/xlink" content-type="arpha" xlink:type="simple">F7DFC27A-E2FF-53DB-B21C-C444D8A14685</object-id><label>Figure 1.</label><caption><p>RAxML analysis based on combined <abbrev xmlns:xlink="http://www.w3.org/1999/xlink" xlink:title="large subunit ribosomal DNA" id="ABBRID0ED2AK" xlink:type="simple">LSU</abbrev> and <abbrev xmlns:xlink="http://www.w3.org/1999/xlink" xlink:title="Mitochondrial small subunit rRNA" id="ABBRID0EH2AK" xlink:type="simple">mtSSU</abbrev> sequence data. Bootstrap support values for maximum likelihood (<abbrev xmlns:xlink="http://www.w3.org/1999/xlink" xlink:title="Maximum likelihood" id="ABBRID0EL2AK" xlink:type="simple">ML</abbrev> ≥ 75%) and Bayesian posterior probabilities (PP ≥ 0.90) are shown near the nodes as <abbrev xmlns:xlink="http://www.w3.org/1999/xlink" xlink:title="Maximum likelihood" id="ABBRID0EP2AK" xlink:type="simple">ML</abbrev>/PP. <italic><tp:taxon-name><tp:taxon-name-part taxon-name-part-type="genus" reg="Glyphis">Glyphis</tp:taxon-name-part> <tp:taxon-name-part taxon-name-part-type="species" reg="cicatricosa">cicatricosa</tp:taxon-name-part></tp:taxon-name></italic> (Lücking 28047 F and Lumbsch 19528o F) is used as the outgroup taxon. Newly generated sequences are shown in bold. Type strains are indicated as <sup>T</sup>.</p></caption><graphic xmlns:xlink="http://www.w3.org/1999/xlink" xlink:href="mycokeys-121-111-g001.jpg" position="float" orientation="portrait" xlink:type="simple" id="oo_1399687.jpg"><uri content-type="original_file" xlink:type="simple">https://binary.pensoft.net/fig/1399687</uri></graphic></fig></tp:treatment-sec><ref-list><ref id="B14"><mixed-citation xmlns:xlink="http://www.w3.org/1999/xlink" xlink:type="simple"><person-group><name name-style="western"><surname>Cui</surname><given-names>C</given-names></name><name name-style="western"><surname>Li</surname><given-names>YJ</given-names></name><name name-style="western"><surname>Xu</surname><given-names>JH</given-names></name><name name-style="western"><surname>Zhao</surname><given-names>X</given-names></name><name name-style="western"><surname>Jia</surname><given-names>ZF</given-names></name></person-group> (<year>2024</year>) <italic><tp:taxon-name><tp:taxon-name-part taxon-name-part-type="genus">Diorygma</tp:taxon-name-part> <tp:taxon-name-part taxon-name-part-type="species">tiantaiense</tp:taxon-name-part></tp:taxon-name></italic> sp. nov. and a checklist and key to <italic><tp:taxon-name><tp:taxon-name-part taxon-name-part-type="genus">Diorygma</tp:taxon-name-part></tp:taxon-name></italic> species from China. Diversity 16(4): е213. <ext-link xlink:href="10.3390/d16040213" ext-link-type="doi" xlink:type="simple">https://doi.org/10.3390/d16040213</ext-link></mixed-citation></ref><ref id="B53"><mixed-citation xmlns:xlink="http://www.w3.org/1999/xlink" xlink:type="simple"><person-group><name name-style="western"><surname>Sutjaritturakan</surname><given-names>J</given-names></name><name name-style="western"><surname>Saipunkaew</surname><given-names>W</given-names></name><name name-style="western"><surname>Boonpragob</surname><given-names>K</given-names></name><name name-style="western"><surname>Kalb</surname><given-names>K</given-names></name></person-group> (<year>2014</year>) <article-title>New species of <tp:taxon-name><tp:taxon-name-part taxon-name-part-type="family">Graphidaceae</tp:taxon-name-part></tp:taxon-name> (<tp:taxon-name><tp:taxon-name-part taxon-name-part-type="order">Ostropales</tp:taxon-name-part></tp:taxon-name>, <tp:taxon-name><tp:taxon-name-part taxon-name-part-type="class">Lecanoromycetes</tp:taxon-name-part></tp:taxon-name>) from Southern Thailand.</article-title><source>Phytotaxa</source><volume>189</volume>(<issue>1</issue>): <fpage>312</fpage>–<lpage>324</lpage>. <ext-link xlink:href="10.11646/phytotaxa.189.1.22" ext-link-type="doi" xlink:type="simple">https://doi.org/10.11646/phytotaxa.189.1.22</ext-link></mixed-citation></ref></ref-list></tp:taxon-treatment>
