# Supplementary material for: ﻿Four new species of the lichen genus Diorygma (Graphidaceae, Ostropales) from Guizhou, China
Source: MycoKeys. 2025 Aug 22;121:111–42. doi: 10.3897/mycokeys.121.157714 (PMC12397770; doi:10.3897/mycokeys.121.157714)
Supplement: XML Treatment for Diorygma weii [file mycokeys.121.157714-treatment4.xml]

<!DOCTYPE tp:taxon-treatment
  PUBLIC "-//TaxonX//DTD Taxonomic Treatment Publishing DTD v0 20100105//EN" "tax-treatment-NSO.dtd">
<tp:taxon-treatment xmlns:tp="http://www.plazi.org/taxpub"><tp:treatment-meta><kwd-group><label>Taxon classification</label><kwd>
                <named-content content-type="kingdom">Fungi</named-content>
              </kwd><kwd>
                <named-content content-type="order">Ostropales</named-content>
              </kwd><kwd>
                <named-content content-type="family">Graphidaceae</named-content>
              </kwd></kwd-group><mixed-citation publication-type="journal"><person-group><name><surname>Wu</surname><given-names>Wei</given-names></name><name><surname>Jiang</surname><given-names>Shu-Hao</given-names></name><name><surname>Chai</surname><given-names>Lin-Shan</given-names></name><name><surname>Bo</surname><given-names>He-Yun</given-names></name><name><surname>Jayawardena</surname><given-names>Ruvishika S.</given-names></name><name><surname>Fu</surname><given-names>Shao-Bin</given-names></name><name><surname>Meng</surname><given-names>Qing-Feng</given-names></name></person-group><article-title>﻿Four new species of the lichen genus <italic><tp:taxon-name><tp:taxon-name-part taxon-name-part-type="genus" reg="Diorygma">Diorygma</tp:taxon-name-part></tp:taxon-name></italic> (<tp:taxon-name><tp:taxon-name-part taxon-name-part-type="family">Graphidaceae</tp:taxon-name-part></tp:taxon-name>, <tp:taxon-name><tp:taxon-name-part taxon-name-part-type="order">Ostropales</tp:taxon-name-part></tp:taxon-name>) from Guizhou, China</article-title><source>MycoKeys</source><day>22</day><month>08</month><year>2025</year><volume>121</volume><fpage>111</fpage><lpage>142</lpage><pub-id pub-id-type="doi">10.3897/mycokeys.121.157714</pub-id></mixed-citation></tp:treatment-meta><tp:nomenclature><label>﻿</label><tp:taxon-name><object-id xmlns:xlink="http://www.w3.org/1999/xlink" content-type="arpha" xlink:type="simple">BFC6EFA1-FFA3-56AF-BDF5-8400FEE7E600</object-id>
              <tp:taxon-name-part taxon-name-part-type="genus" reg="Diorygma">Diorygma</tp:taxon-name-part>
              <tp:taxon-name-part taxon-name-part-type="species" reg="weii">weii</tp:taxon-name-part>
              <object-id xmlns:xlink="http://www.w3.org/1999/xlink" xlink:type="simple">Index Fungorum: IF903747</object-id>
              <object-id xmlns:xlink="http://www.w3.org/1999/xlink" xlink:type="simple">Facesoffungi Number: FoF17617</object-id>
            </tp:taxon-name><tp:taxon-authority>Wei Wu &amp; S.B. Fu</tp:taxon-authority><tp:taxon-status xmlns:xlink="http://www.w3.org/1999/xlink" xlink:type="simple">sp. nov.</tp:taxon-status><xref ref-type="fig" rid="F5">Fig. 5</xref></tp:nomenclature><tp:treatment-sec sec-type="etymology" id="SECID0ELCCK"><title>Etymology.</title><p>The species epithet “<italic>weii</italic>” honors Professor Jiangchun Wei (Chinese Academy of Sciences), a venerable lichenologist, for his pioneering contributions to lichenology in China.</p></tp:treatment-sec><tp:treatment-sec sec-type="Holotype" id="SECID0E2CCK"><title>Holotype.</title><p><named-content xmlns:xlink="http://www.w3.org/1999/xlink" content-type="dwc:institutional_code" xlink:title="Kunming Institute of Botany" xlink:href="http://grbio.org/institution/kunming-institute-botany-chinese-academy-sciences" xlink:type="simple">KUN-L</named-content> 0093727</p></tp:treatment-sec><tp:treatment-sec sec-type="description" id="SECID0EGDCK"><title>Description.</title><p><bold><italic>Sexual morph: Thallus</italic></bold> corticolous, crustose, thin, tightly attached to the substratum, milky white, with a slight greenish tint, rough, dull, lacking isidia and soredia, prothallus absent. <bold><italic>Apothecia</italic></bold> lirelliform, prominent, stellately branched, curved, and either terminally rounded or acute, measuring 2–7 mm long and 0.1–0.4 mm wide. <bold><italic>Disc</italic></bold> closed to slit-like, covered with a thin white pruina. Proper margin conspicuous. <bold><italic>Exciple</italic></bold> uncarbonized, brown at apex, pale yellowish brown towards base. <bold><italic>Hymenium</italic></bold> hyaline, not inspersed, 150–210 μm high, I+ violet. <bold><italic>Paraphysis</italic></bold> anastomosing, filiform, 1–2 µm wide. <bold><italic>Asci</italic></bold> fusiform, 60–155 × 18–45 μm, I– or I+ violet. <bold><italic>Ascospores</italic></bold> 1/ascus, hyaline, richly muriform, peripheral and central spore locules of ± equal size, ends with gelatinous caps, 24–28/6–9 locular, (55–)73–119(–142) × (11–)18–35(–41) μm (x̄ = 96 × 27 μm, n = 20), I+ violet. <bold><italic>Asexual moprh</italic></bold>: not observed.</p></tp:treatment-sec><tp:treatment-sec sec-type="chemistry" id="SECID0ETECK"><title>Chemistry.</title><p>Thallus K+ reddish brown, C–, KC+ yellow, P+ yellow, <abbrev xmlns:xlink="http://www.w3.org/1999/xlink" xlink:title="thin-layer chromatography" id="ABBRID0EZECK" xlink:type="simple">TLC</abbrev>: Norstictic acid.</p></tp:treatment-sec><tp:treatment-sec sec-type="material" id="SECID0E4ECK"><title>Material examined.</title><p>China, • Guizhou Province, Leishan County, Leigong Mountain National Nature Reserve, <named-content xmlns:xlink="http://www.w3.org/1999/xlink" content-type="dwc:verbatimCoordinates" xlink:type="simple"><named-content content-type="geo-json" specific-use="{&#34;type&#34;:&#34;Point&#34;,&#34;coordinates&#34;:[108.289983,26.342761]}" id="NCID0EGFCK" xlink:type="simple">26°20'33.94"N, 108°17'23.94"E</named-content></named-content>, 831 m elev., on the bark, 25 Oct. 2023, Ze Yang &amp; Bo Liu, Coll. No. LGS57 (holotype <named-content xmlns:xlink="http://www.w3.org/1999/xlink" content-type="dwc:institutional_code" xlink:title="Kunming Institute of Botany" xlink:href="http://grbio.org/institution/kunming-institute-botany-chinese-academy-sciences" xlink:type="simple">KUN-L</named-content> 0093727).</p></tp:treatment-sec><tp:treatment-sec sec-type="notes" id="SECID0EQFCK"><title>Notes.</title><p>This new species is characterized by its lirelliform apothecia, which are prominent with a closed-to-slit-like disc covered by a thin white pruina. The exciple is uncarbonized, and the hymenium is hyaline, not inspersed, and reacts I+ violet. Spores are single per ascus, hyaline, richly muriform, with peripheral and central spore locules of approximately equal size, 24–28 × 6–9 locular, measuring 73–119 × 18–35 μm, I+ violet. Chemically, this species contains only norstictic acid.</p><fig id="F5" position="float" orientation="portrait"><object-id xmlns:xlink="http://www.w3.org/1999/xlink" content-type="arpha" xlink:type="simple">5C644F23-AFF4-567A-A9CA-732B9A8CF9DB</object-id><label>Figure 5.</label><caption><p><italic><tp:taxon-name><tp:taxon-name-part taxon-name-part-type="genus" reg="Diorygma">Diorygma</tp:taxon-name-part> <tp:taxon-name-part taxon-name-part-type="species" reg="weii">weii</tp:taxon-name-part></tp:taxon-name></italic> (<named-content xmlns:xlink="http://www.w3.org/1999/xlink" content-type="dwc:institutional_code" xlink:title="Kunming Institute of Botany" xlink:href="http://grbio.org/institution/kunming-institute-botany-chinese-academy-sciences" xlink:type="simple">KUN-L</named-content> 0093727, holotype). A–C. Thallus with ascomata; D. Cross section of apothecium; E. Cross section of apothecium (in IKI); F–H. Ascus; I, J. Ascospores (in water); K. Ascospore (in IKI). Scale bars: 1 mm (A–C); 50 µm (D); 100 µm (E); 20 µm (F–K).</p></caption><graphic xmlns:xlink="http://www.w3.org/1999/xlink" xlink:href="mycokeys-121-111-g005.jpg" position="float" orientation="portrait" xlink:type="simple" id="oo_1399691.jpg"><uri content-type="original_file" xlink:type="simple">https://binary.pensoft.net/fig/1399691</uri></graphic></fig><p>Phylogenetic analysis based on the combined data of <abbrev xmlns:xlink="http://www.w3.org/1999/xlink" xlink:title="large subunit ribosomal DNA" id="ABBRID0EUGCK" xlink:type="simple">LSU</abbrev> and <abbrev xmlns:xlink="http://www.w3.org/1999/xlink" xlink:title="Mitochondrial small subunit rRNA" id="ABBRID0EYGCK" xlink:type="simple">mtSSU</abbrev> sequences indicates that <italic><tp:taxon-name><tp:taxon-name-part taxon-name-part-type="genus" reg="Diorygma">D.</tp:taxon-name-part> <tp:taxon-name-part taxon-name-part-type="species" reg="weii">weii</tp:taxon-name-part></tp:taxon-name></italic> forms a clade with <italic><tp:taxon-name><tp:taxon-name-part taxon-name-part-type="genus" reg="Diorygma">D.</tp:taxon-name-part> <tp:taxon-name-part taxon-name-part-type="species" reg="karnatakense">karnatakense</tp:taxon-name-part></tp:taxon-name></italic> (Fig. <xref ref-type="fig" rid="F1">1</xref>). However, nucleotide divergence in <abbrev xmlns:xlink="http://www.w3.org/1999/xlink" xlink:title="Mitochondrial small subunit rRNA" id="ABBRID0EWHCK" xlink:type="simple">mtSSU</abbrev> between the two species is 3.52% (23/653 bp). Morphologically, <italic><tp:taxon-name><tp:taxon-name-part taxon-name-part-type="genus" reg="Diorygma">D.</tp:taxon-name-part> <tp:taxon-name-part taxon-name-part-type="species" reg="weii">weii</tp:taxon-name-part></tp:taxon-name></italic> has asci containing a single spore, versus 1–8-spored asci in <italic><tp:taxon-name><tp:taxon-name-part taxon-name-part-type="genus" reg="Diorygma">D.</tp:taxon-name-part> <tp:taxon-name-part taxon-name-part-type="species" reg="karnatakense">karnatakense</tp:taxon-name-part></tp:taxon-name></italic>. Chemically, <italic><tp:taxon-name><tp:taxon-name-part taxon-name-part-type="genus" reg="Diorygma">D.</tp:taxon-name-part> <tp:taxon-name-part taxon-name-part-type="species" reg="weii">weii</tp:taxon-name-part></tp:taxon-name></italic> only produces norstictic acid, whereas <italic><tp:taxon-name><tp:taxon-name-part taxon-name-part-type="genus" reg="Diorygma">D.</tp:taxon-name-part> <tp:taxon-name-part taxon-name-part-type="species" reg="karnatakense">karnatakense</tp:taxon-name-part></tp:taxon-name></italic> contains both norstictic and salazinic acids (<xref ref-type="bibr" rid="B1">Ansil et al. 2023</xref>).</p><p><italic><tp:taxon-name><tp:taxon-name-part taxon-name-part-type="genus" reg="Diorygma">Diorygma</tp:taxon-name-part> <tp:taxon-name-part taxon-name-part-type="species" reg="weii">weii</tp:taxon-name-part></tp:taxon-name></italic> shares morphological similarities with <italic><tp:taxon-name><tp:taxon-name-part taxon-name-part-type="genus" reg="Diorygma">Diorygma</tp:taxon-name-part> <tp:taxon-name-part taxon-name-part-type="species" reg="inaequale">inaequale</tp:taxon-name-part></tp:taxon-name></italic> and <italic><tp:taxon-name><tp:taxon-name-part taxon-name-part-type="genus" reg="Diorygma">D.</tp:taxon-name-part> <tp:taxon-name-part taxon-name-part-type="species" reg="dealbatum">dealbatum</tp:taxon-name-part></tp:taxon-name></italic> B.O. Sharma &amp; Makhija. However, both <italic><tp:taxon-name><tp:taxon-name-part taxon-name-part-type="genus" reg="Diorygma">D.</tp:taxon-name-part> <tp:taxon-name-part taxon-name-part-type="species" reg="inaequale">inaequale</tp:taxon-name-part></tp:taxon-name></italic> and <italic><tp:taxon-name><tp:taxon-name-part taxon-name-part-type="genus" reg="Diorygma">D.</tp:taxon-name-part> <tp:taxon-name-part taxon-name-part-type="species" reg="dealbatum">dealbatum</tp:taxon-name-part></tp:taxon-name></italic> contain both salazinic and norstictic acids, whereas the new species produces only norstictic acid (<xref ref-type="bibr" rid="B46">Sharma and Makhija 2009a</xref>).</p></tp:treatment-sec><tp:treatment-sec><!--Section generated to contain objects referenced in tp:taxon-treatment.--><fig id="F1" position="float" orientation="portrait"><object-id xmlns:xlink="http://www.w3.org/1999/xlink" content-type="arpha" xlink:type="simple">F7DFC27A-E2FF-53DB-B21C-C444D8A14685</object-id><label>Figure 1.</label><caption><p>RAxML analysis based on combined <abbrev xmlns:xlink="http://www.w3.org/1999/xlink" xlink:title="large subunit ribosomal DNA" id="ABBRID0ED2AK" xlink:type="simple">LSU</abbrev> and <abbrev xmlns:xlink="http://www.w3.org/1999/xlink" xlink:title="Mitochondrial small subunit rRNA" id="ABBRID0EH2AK" xlink:type="simple">mtSSU</abbrev> sequence data. Bootstrap support values for maximum likelihood (<abbrev xmlns:xlink="http://www.w3.org/1999/xlink" xlink:title="Maximum likelihood" id="ABBRID0EL2AK" xlink:type="simple">ML</abbrev> ≥ 75%) and Bayesian posterior probabilities (PP ≥ 0.90) are shown near the nodes as <abbrev xmlns:xlink="http://www.w3.org/1999/xlink" xlink:title="Maximum likelihood" id="ABBRID0EP2AK" xlink:type="simple">ML</abbrev>/PP. <italic><tp:taxon-name><tp:taxon-name-part taxon-name-part-type="genus" reg="Glyphis">Glyphis</tp:taxon-name-part> <tp:taxon-name-part taxon-name-part-type="species" reg="cicatricosa">cicatricosa</tp:taxon-name-part></tp:taxon-name></italic> (Lücking 28047 F and Lumbsch 19528o F) is used as the outgroup taxon. Newly generated sequences are shown in bold. Type strains are indicated as <sup>T</sup>.</p></caption><graphic xmlns:xlink="http://www.w3.org/1999/xlink" xlink:href="mycokeys-121-111-g001.jpg" position="float" orientation="portrait" xlink:type="simple" id="oo_1399687.jpg"><uri content-type="original_file" xlink:type="simple">https://binary.pensoft.net/fig/1399687</uri></graphic></fig></tp:treatment-sec><ref-list><ref id="B1"><mixed-citation xmlns:xlink="http://www.w3.org/1999/xlink" xlink:type="simple"><person-group><name name-style="western"><surname>Ansil</surname><given-names>PA</given-names></name><name name-style="western"><surname>Rajeshkumar</surname><given-names>KC</given-names></name><name name-style="western"><surname>Sharma</surname><given-names>B</given-names></name><name name-style="western"><surname>Lücking</surname><given-names>R</given-names></name><name name-style="western"><surname>Hawksworth</surname><given-names>DL</given-names></name></person-group> (<year>2023</year>) <article-title>Phylogenetic placement and reappraisal of <italic><tp:taxon-name><tp:taxon-name-part taxon-name-part-type="genus">Diorygma</tp:taxon-name-part> <tp:taxon-name-part taxon-name-part-type="species">karnatakense</tp:taxon-name-part></tp:taxon-name></italic> including the new synonym, <italic><tp:taxon-name><tp:taxon-name-part taxon-name-part-type="genus">Diorygma</tp:taxon-name-part> <tp:taxon-name-part taxon-name-part-type="species">dandeliense</tp:taxon-name-part></tp:taxon-name></italic>, from Maharashtra, India.</article-title><source>Lichenologist</source><volume>55</volume>(<issue>2</issue>): <fpage>59</fpage>–<lpage>67</lpage>. <ext-link xlink:href="10.1017/S0024282923000087" ext-link-type="doi" xlink:type="simple">https://doi.org/10.1017/S0024282923000087</ext-link></mixed-citation></ref><ref id="B46"><mixed-citation xmlns:xlink="http://www.w3.org/1999/xlink" xlink:type="simple"><person-group><name name-style="western"><surname>Sharma</surname><given-names>B</given-names></name><name name-style="western"><surname>Makhija</surname><given-names>U</given-names></name></person-group> (<year>2009a</year>) <article-title>Four new species in the lichen genus <italic><tp:taxon-name><tp:taxon-name-part taxon-name-part-type="genus">Diorygma</tp:taxon-name-part></tp:taxon-name></italic>.</article-title><source>Mycotaxon</source><volume>107</volume>(<issue>1</issue>): <fpage>87</fpage>–<lpage>94</lpage>. <ext-link xlink:href="10.5248/107.87" ext-link-type="doi" xlink:type="simple">https://doi.org/10.5248/107.87</ext-link></mixed-citation></ref></ref-list></tp:taxon-treatment>
